# Supplementary material for: Plerixafor Engages β-Arrestin-Dependent CXCR4 Signaling to Promote Melanogenesis via β-Catenin-MITF Activation
Source: Curr Issues Mol Biol. 2026 Jul 17;48(7):730. doi: 10.3390/cimb48070730 (PMC13407746; doi:10.3390/cimb48070730)
Supplement: Supplementary file 1 [file cimb-48-00730-s001.zip]

Archive with 1 entries (1 files):
- cimb-4376482-supplementary.pdf
